# Supplementary material for: The Divergent Effect of Different Infant Vaccination Schedules of the 13-Valent Pneumococcal Conjugate Vaccine on Serotype-Specific Immunological Memory
Source: Vaccines (Basel). 2024 Sep 7;12(9):1024. doi: 10.3390/vaccines12091024 (PMC11435716; doi:10.3390/vaccines12091024)
Supplement: Supplementary file 1 [file vaccines-12-01024-s001.zip]

Archive with 1 entries (1 files):
- vaccines-3169318-supplementary.pdf
